# Supplementary material for: Confirmation of BIK and SAMHD1 as Prostate Cancer Susceptibility Genes
Source: Prostate. 2025 Aug 18;85(16):1556–61. doi: 10.1002/pros.70037 (PMC12603878; doi:10.1002/pros.70037)
Supplement: Supplementary file 1 — sTable1: Clinical phenotypes in the Hopkins cohort. sTable 2: Identified variants in 4 genes. sTable 3: Gene‐based association tests for prostate cancer aggressiveness. [file PROS-85-1556-s001.xlsx]

## Sheet: sTable1
sTable1. Clinical phenotypes in the Hopkins cohort
	NFE + ASJ + AFR			NFE only
	All PCa, N=4,448	Non-aggressive, N=3,063	Aggressive, N=1,317	All PCa, N=3,193	Non-aggressive, N=2,091	Aggressive, N=1,062
Age at dx, median (IQR)	59 (54-64)	58 (53-63)	61 (56-66)	59 (54-64)	58 (54-63)	61 (56-66)
PSA, median (IQR)	8.3 (5.0-19.1)	6.0 (4.1-8.8)	15.4 (7.4-38.0)	8.2 (4.9-19.4)	5.6 (4.0-8.6)	16.8 (7.1-38.5)
Gleason score, median (IQR)	7 (6-8)	6 (6-6)	8 (7-9)	7 (6-8)	6 (6-6)	8 (7-9)
Metastatic disease or PCa death, N (%)	502 (11.09)	0 (0)	502 (38.12)	418 (11.09)	0 (0)	418 (39.36)
								4448

## Sheet: sTable2
sTable 2. Identified variants in 4 genes
CHROM	POS	REF	ALT	Func.refGene	Gene.refGene	ExonicFunc.refGene	AAChange.refGene	REVEL	AF_popmax	AC_nfe	AN_nfe	AC_afr	AN_afr	AC_asj	AN_asj	meanAAB	meanDepth
2	201450872	G	T	exonic	AOX1	nonsynonymous SNV	AOX1:NM_001159:exon1:c.G41T:p.R14L	0.118	3.796e-05	0	3193	1	760	0	495	0.5	14
2	201457868	G	T	splicing	AOX1	NM_001159:exon2:c.46-1G>T	.	.	8.803e-06	1	3193	0	760	0	495	0.4	10
2	201457918	G	A	exonic	AOX1	nonsynonymous SNV	AOX1:NM_001159:exon2:c.G95A:p.R32K	0.478	.	1	3193	0	760	0	495	0.44	66
2	201460008	A	G	exonic	AOX1	synonymous SNV	AOX1:NM_001159:exon3:c.A117G:p.G39G	.	.	1	3193	0	760	0	495	0.46	79
2	201460049	C	T	exonic	AOX1	nonsynonymous SNV	AOX1:NM_001159:exon3:c.C158T:p.T53I	0.352	5.791e-05	0	3193	0	760	1	495	0.44	100
2	201462146	T	C	exonic	AOX1	nonsynonymous SNV	AOX1:NM_001159:exon4:c.T227C:p.I76T	0.149	.	1	3193	0	760	0	495	0.54	59
2	201462175	G	A	exonic	AOX1	nonsynonymous SNV	AOX1:NM_001159:exon4:c.G256A:p.V86I	0.084	6.595e-05	4	3193	0	760	0	495	0.47	24.2
2	201462179	C	A	exonic	AOX1	nonsynonymous SNV	AOX1:NM_001159:exon4:c.C260A:p.T87N	0.333	.	1	3193	0	760	0	495	0.59	46
2	201467005	A	G	splicing	AOX1	NM_001159:exon6:c.437-2A>G	.	.	.	0	3193	1	760	0	495	0.42	31
2	201467018	C	T	exonic	AOX1	nonsynonymous SNV	AOX1:NM_001159:exon6:c.C448T:p.R150C	0.753	0.0001	1	3193	0	760	0	495	0.49	60
2	201467019	G	A	exonic	AOX1	nonsynonymous SNV	AOX1:NM_001159:exon6:c.G449A:p.R150H	0.865	0.0002	1	3193	0	760	0	495	0.46	76
2	201468023	G	T	exonic	AOX1	nonsynonymous SNV	AOX1:NM_001159:exon7:c.G532T:p.V178F	0.065	4.402e-05	0	3193	0	760	4	495	0.41	52
2	201468745	T	C	exonic	AOX1	synonymous SNV	AOX1:NM_001159:exon8:c.T594C:p.S198S	.	0.0005	0	3193	1	760	0	495	0.57	56
2	201469423	T	G	exonic	AOX1	nonsynonymous SNV	AOX1:NM_001159:exon9:c.T674G:p.M225R	0.254	4.403e-05	1	3193	0	760	0	495	0.35	49
2	201469436	G	A	exonic	AOX1	synonymous SNV	AOX1:NM_001159:exon9:c.G687A:p.Q229Q	.	0.0002	0	3193	0	760	1	495	0.53	71
2	201469438	C	T	exonic	AOX1	nonsynonymous SNV	AOX1:NM_001159:exon9:c.C689T:p.S230L	0.01	9.803e-05	1	3193	0	760	0	495	0.42	98
2	201469439	G	A	exonic	AOX1	synonymous SNV	AOX1:NM_001159:exon9:c.G690A:p.S230S	.	0.0018	10	3193	1	760	1	495	0.44	72
2	201469466	G	T	exonic	AOX1	nonsynonymous SNV	AOX1:NM_001159:exon9:c.G717T:p.E239D	0.037	1.759e-05	1	3193	0	760	0	495	0.44	55
2	201469467	A	G	exonic	AOX1	nonsynonymous SNV	AOX1:NM_001159:exon9:c.A718G:p.R240G	0.303	0.0002	1	3193	0	760	0	495	0.53	73
2	201469480	T	A	exonic	AOX1	nonsynonymous SNV	AOX1:NM_001159:exon9:c.T731A:p.F244Y	0.132	4.397e-05	2	3193	0	760	0	495	0.48	51
2	201469533	G	A	exonic	AOX1	nonsynonymous SNV	AOX1:NM_001159:exon9:c.G784A:p.A262T	0.375	.	1	3193	0	760	0	495	0.39	62
2	201470259	G	T	exonic	AOX1	nonsynonymous SNV	AOX1:NM_001159:exon10:c.G815T:p.G272V	0.596	4.452e-05	0	3193	1	760	0	495	0.4	10
2	201470281	C	T	exonic	AOX1	synonymous SNV	AOX1:NM_001159:exon10:c.C837T:p.G279G	.	9.935e-06	1	3193	0	760	0	495	0.32	21
2	201470282	G	A	exonic	AOX1	nonsynonymous SNV	AOX1:NM_001159:exon10:c.G838A:p.V280I	0.005	0.0012	2	3193	0	760	0	495	0.44	37
2	201470330	G	A	exonic	AOX1	nonsynonymous SNV	AOX1:NM_001159:exon10:c.G886A:p.V296I	0.017	.	1	3193	0	760	0	495	0.64	36
2	201473815	A	G	exonic	AOX1	nonsynonymous SNV	AOX1:NM_001159:exon11:c.A1016G:p.K339R	0.098	.	1	3193	0	760	0	495	0.39	79
2	201476116	G	A	exonic	AOX1	nonsynonymous SNV	AOX1:NM_001159:exon13:c.G1163A:p.R388Q	0.245	6.152e-05	0	3193	0	760	5	495	0.5	52.17
2	201476140	T	G	exonic	AOX1	nonsynonymous SNV	AOX1:NM_001159:exon13:c.T1187G:p.F396C	0.553	0.0007	0	3193	1	760	0	495	0.52	42
2	201476164	A	T	exonic	AOX1	nonsynonymous SNV	AOX1:NM_001159:exon13:c.A1211T:p.D404V	0.155	.	1	3193	0	760	0	495	0.49	41
2	201476192	A	T	exonic	AOX1	synonymous SNV	AOX1:NM_001159:exon13:c.A1239T:p.S413S	.	0.0003	2	3193	0	760	0	495	0.39	67.5
2	201476199	A	G	exonic	AOX1	nonsynonymous SNV	AOX1:NM_001159:exon13:c.A1246G:p.I416V	0.113	6.152e-05	0	3193	1	760	0	495	0.44	48
2	201477375	A	T	exonic	AOX1	nonsynonymous SNV	AOX1:NM_001159:exon14:c.A1307T:p.N436I	0.206	.	1	3193	0	760	0	495	0.42	43
2	201477379	G	A	exonic	AOX1	synonymous SNV	AOX1:NM_001159:exon14:c.G1311A:p.A437A	.	0.0001	1	3193	0	760	0	495	0.39	66
2	201477384	C	A	exonic	AOX1	nonsynonymous SNV	AOX1:NM_001159:exon14:c.C1316A:p.A439E	0.382	0.0002	1	3193	0	760	0	495	0.43	70.5
2	201477385	G	A	exonic	AOX1	synonymous SNV	AOX1:NM_001159:exon14:c.G1317A:p.A439A	.	8.801e-05	1	3193	0	760	0	495	0.52	59.5
2	201477403	G	A	exonic	AOX1	nonsynonymous SNV	AOX1:NM_001159:exon14:c.G1335A:p.M445I	0.314	.	1	3193	0	760	0	495	0.42	67
2	201477451	C	T	exonic	AOX1	synonymous SNV	AOX1:NM_001159:exon14:c.C1383T:p.I461I	.	6.153e-05	0	3193	2	760	0	495	0.53	65.5
2	201477457	T	C	exonic	AOX1	synonymous SNV	AOX1:NM_001159:exon14:c.T1389C:p.Y463Y	.	.	0	3193	2	760	0	495	0.41	21
2	201477464	G	A	exonic	AOX1	nonsynonymous SNV	AOX1:NM_001159:exon14:c.G1396A:p.V466I	0.034	5.44e-05	1	3193	0	760	0	495	0.41	46
2	201478527	G	A	exonic	AOX1	synonymous SNV	AOX1:NM_001159:exon15:c.G1449A:p.R483R	.	0.0048	0	3193	3	760	0	495	0.49	50.9
2	201478556	C	G	exonic	AOX1	nonsynonymous SNV	AOX1:NM_001159:exon15:c.C1478G:p.A493G	0.187	0.0035	16	3193	0	760	0	495	0.48	79.42
2	201478575	T	C	exonic	AOX1	synonymous SNV	AOX1:NM_001159:exon15:c.T1497C:p.N499N	.	.	0	3193	1	760	0	495	0.36	44
2	201478585	C	G	exonic	AOX1	nonsynonymous SNV	AOX1:NM_001159:exon15:c.C1507G:p.L503V	0.186	0.0003	4	3193	0	760	0	495	0.5	71.43
2	201478598	C	T	exonic	AOX1	nonsynonymous SNV	AOX1:NM_001159:exon15:c.C1520T:p.A507V	0.236	8.83e-05	1	3193	0	760	0	495	0.41	100
2	201478600	C	T	exonic	AOX1	nonsynonymous SNV	AOX1:NM_001159:exon15:c.C1522T:p.P508S	0.189	.	1	3193	0	760	0	495	0.4	100
2	201478614	G	A	exonic	AOX1	synonymous SNV	AOX1:NM_001159:exon15:c.G1536A:p.V512V	.	8.83e-06	1	3193	0	760	0	495	0.4	100
2	201478668	G	A	exonic	AOX1	synonymous SNV	AOX1:NM_001159:exon15:c.G1590A:p.V530V	.	0.0001	2	3193	0	760	0	495	0.46	87
2	201478669	T	A	exonic	AOX1	nonsynonymous SNV	AOX1:NM_001159:exon15:c.T1591A:p.S531T	0.023	0.0037	0	3193	3	760	0	495	0.41	36
2	201485392	A	G	exonic	AOX1	nonsynonymous SNV	AOX1:NM_001159:exon17:c.A1724G:p.H575R	0.021	2e-05	0	3193	0	760	1	495	0.49	45
2	201485424	C	G	exonic	AOX1	nonsynonymous SNV	AOX1:NM_001159:exon17:c.C1756G:p.H586D	0.461	4.658e-05	1	3193	0	760	0	495	0.5	32
2	201485919	A	C	exonic	AOX1	nonsynonymous SNV	AOX1:NM_001159:exon18:c.A1951C:p.N651H	0.251	.	1	3193	0	760	0	495	0.52	31
2	201485943	G	A	exonic	AOX1	nonsynonymous SNV	AOX1:NM_001159:exon18:c.G1975A:p.A659T	0.052	0.0013	0	3193	2	760	0	495	0.57	28.33
2	201485959	C	T	exonic	AOX1	nonsynonymous SNV	AOX1:NM_001159:exon18:c.C1991T:p.A664V	0.157	0.0002	1	3193	0	760	0	495	0.42	52
2	201488606	T	C	exonic	AOX1	nonsynonymous SNV	AOX1:NM_001159:exon19:c.T2024C:p.V675A	0.308	0.0002	1	3193	0	760	0	495	0.49	56.67
2	201488645	G	A	exonic	AOX1	nonsynonymous SNV	AOX1:NM_001159:exon19:c.G2063A:p.R688Q	0.047	0.0004	0	3193	2	760	0	495	0.41	51.5
2	201488656	C	T	exonic	AOX1	stopgain	AOX1:NM_001159:exon19:c.C2074T:p.R692X	.	8.803e-05	1	3193	0	760	0	495	0.5	46
2	201488707	G	T	splicing	AOX1	NM_001159:exon19:c.2124+1G>T	.	.	1.763e-05	1	3193	0	760	0	495	0.46	39
2	201492138	C	T	exonic	AOX1	synonymous SNV	AOX1:NM_001159:exon20:c.C2187T:p.D729D	.	0.0001	2	3193	0	760	0	495	0.42	91.5
2	201499514	G	A	exonic	AOX1	nonsynonymous SNV	AOX1:NM_001159:exon21:c.G2222A:p.G741D	0.371	0.0014	1	3193	0	760	0	495	0.4	48
2	201499573	G	A	exonic	AOX1	nonsynonymous SNV	AOX1:NM_001159:exon21:c.G2281A:p.V761I	0.045	9.8e-05	2	3193	0	760	0	495	0.4	40.5
2	201499577	C	T	exonic	AOX1	nonsynonymous SNV	AOX1:NM_001159:exon21:c.C2285T:p.P762L	0.601	0.002	0	3193	1	760	0	495	0.41	23.5
2	201499609	G	A	exonic	AOX1	nonsynonymous SNV	AOX1:NM_001159:exon21:c.G2317A:p.V773M	0.278	8.683e-05	1	3193	0	760	0	495	0.42	44
2	201501635	A	T	exonic	AOX1	nonsynonymous SNV	AOX1:NM_001159:exon22:c.A2348T:p.D783V	0.141	.	0	3193	1	760	0	495	0.41	22
2	201501684	T	C	exonic	AOX1	synonymous SNV	AOX1:NM_001159:exon22:c.T2397C:p.H799H	.	3.266e-05	1	3193	0	760	0	495	0.38	100
2	201501687	A	G	exonic	AOX1	synonymous SNV	AOX1:NM_001159:exon22:c.A2400G:p.V800V	.	0.003	18	3193	1	760	0	495	0.47	77.32
2	201501703	G	A	exonic	AOX1	nonsynonymous SNV	AOX1:NM_001159:exon22:c.G2416A:p.A806T	0.371	6.152e-05	0	3193	0	760	1	495	0.45	92
2	201501705	G	A	exonic	AOX1	synonymous SNV	AOX1:NM_001159:exon22:c.G2418A:p.A806A	.	9.71e-05	0	3193	0	760	5	495	0.47	78.38
2	201501729	C	T	exonic	AOX1	synonymous SNV	AOX1:NM_001159:exon22:c.C2442T:p.T814T	.	0.0007	0	3193	1	760	0	495	0.57	69.5
2	201501729	CG	C	exonic	AOX1	frameshift deletion	AOX1:NM_001159:exon22:c.2443delG:p.G815Efs*29	.	6.154e-05	1	3193	0	760	0	495	0.39	86
2	201501760	G	A	exonic	AOX1	nonsynonymous SNV	AOX1:NM_001159:exon22:c.G2473A:p.A825T	0.649	0.0007	1	3193	0	760	0	495	0.38	21.5
2	201501767	A	C	exonic	AOX1	nonsynonymous SNV	AOX1:NM_001159:exon22:c.A2480C:p.K827T	0.491	.	1	3193	0	760	0	495	0.48	60
2	201502969	C	T	exonic	AOX1	stopgain	AOX1:NM_001159:exon23:c.C2512T:p.R838X	.	5.438e-05	1	3193	0	760	0	495	0.41	41
2	201502970	G	A	exonic	AOX1	nonsynonymous SNV	AOX1:NM_001159:exon23:c.G2513A:p.R838Q	0.555	0.0004	1	3193	0	760	0	495	0.47	57
2	201505907	C	T	exonic	AOX1	synonymous SNV	AOX1:NM_001159:exon24:c.C2655T:p.F885F	.	0.0013	1	3193	0	760	0	495	0.55	53.5
2	201507387	C	T	exonic	AOX1	nonsynonymous SNV	AOX1:NM_001159:exon25:c.C2710T:p.R904C	0.256	0.0003	3	3193	0	760	0	495	0.54	53.6
2	201507396	G	C	exonic	AOX1	nonsynonymous SNV	AOX1:NM_001159:exon25:c.G2719C:p.G907R	0.305	.	1	3193	0	760	0	495	0.49	71
2	201507439	G	A	exonic	AOX1	nonsynonymous SNV	AOX1:NM_001159:exon25:c.G2762A:p.R921H	0.843	3.267e-05	1	3193	0	760	0	495	0.51	100
2	201507473	C	T	exonic	AOX1	synonymous SNV	AOX1:NM_001159:exon25:c.C2796T:p.T932T	.	0.0002	0	3193	1	760	0	495	0.54	43.5
2	201507476	A	G	exonic	AOX1	synonymous SNV	AOX1:NM_001159:exon25:c.A2799G:p.E933E	.	4.421e-05	1	3193	0	760	0	495	0.34	86
2	201515745	C	T	exonic	AOX1	stopgain	AOX1:NM_001159:exon26:c.C2896T:p.Q966X	.	0.0013	8	3193	0	760	0	495	0.51	49.07
2	201515851	A	G	exonic	AOX1	nonsynonymous SNV	AOX1:NM_001159:exon26:c.A3002G:p.Y1001C	0.082	.	0	3193	1	760	0	495	0.5	22
2	201515882	C	A	exonic	AOX1	synonymous SNV	AOX1:NM_001159:exon26:c.C3033A:p.P1011P	.	6.152e-05	0	3193	1	760	0	495	0.5	46
2	201523914	A	G	exonic	AOX1	synonymous SNV	AOX1:NM_001159:exon28:c.A3198G:p.P1066P	.	0.0003	1	3193	0	760	0	495	0.52	48
2	201523919	C	T	exonic	AOX1	nonsynonymous SNV	AOX1:NM_001159:exon28:c.C3203T:p.S1068L	0.203	0.0002	1	3193	0	760	0	495	0.41	100
2	201523920	G	A	exonic	AOX1	synonymous SNV	AOX1:NM_001159:exon28:c.G3204A:p.S1068S	.	0.0004	1	3193	0	760	0	495	0.55	20
2	201523934	G	A	exonic	AOX1	nonsynonymous SNV	AOX1:NM_001159:exon28:c.G3218A:p.R1073H	0.073	7.938e-05	0	3193	1	760	0	495	0.48	23
2	201527585	G	T	exonic	AOX1	stopgain	AOX1:NM_001159:exon31:c.G3436T:p.E1146X	.	.	1	3193	0	760	0	495	0.48	56
2	201527588	T	G	exonic	AOX1	nonsynonymous SNV	AOX1:NM_001159:exon31:c.T3439G:p.S1147A	0.01	0.0001	0	3193	1	760	0	495	0.53	15
2	201527618	C	A	exonic	AOX1	nonsynonymous SNV	AOX1:NM_001159:exon31:c.C3469A:p.Q1157K	0.093	0.0011	0	3193	4	760	0	495	0.43	56
2	201527627	G	A	exonic	AOX1	nonsynonymous SNV	AOX1:NM_001159:exon31:c.G3478A:p.E1160K	0.193	0.0008	5	3193	1	760	0	495	0.48	69.18
2	201527656	C	T	exonic	AOX1	synonymous SNV	AOX1:NM_001159:exon31:c.C3507T:p.S1169S	.	0.001	4	3193	0	760	0	495	0.47	81.17
2	201527669	G	C	exonic	AOX1	nonsynonymous SNV	AOX1:NM_001159:exon31:c.G3520C:p.D1174H	0.701	5.437e-05	1	3193	0	760	0	495	0.53	19
2	201531447	G	A	exonic	AOX1	nonsynonymous SNV	AOX1:NM_001159:exon32:c.G3581A:p.S1194N	0.57	0.0003	1	3193	0	760	1	495	0.44	41
2	201531464	G	C	exonic	AOX1	nonsynonymous SNV	AOX1:NM_001159:exon32:c.G3598C:p.D1200H	0.603	8.847e-06	0	3193	0	760	1	495	0.45	31
2	201533366	G	A	exonic	AOX1	nonsynonymous SNV	AOX1:NM_001159:exon33:c.G3638A:p.G1213E	0.811	0.0004	0	3193	1	760	0	495	0.5	26
2	201533371	T	C	exonic	AOX1	nonsynonymous SNV	AOX1:NM_001159:exon33:c.T3643C:p.Y1215H	0.481	0.0015	0	3193	2	760	0	495	0.46	22.83
2	201533416	A	G	exonic	AOX1	nonsynonymous SNV	AOX1:NM_001159:exon33:c.A3688G:p.T1230A	0.35	.	1	3193	0	760	0	495	0.4	43
2	201533504	C	T	exonic	AOX1	nonsynonymous SNV	AOX1:NM_001159:exon33:c.C3776T:p.S1259L	0.126	.	1	3193	0	760	0	495	0.39	77
2	201534311	C	T	exonic	AOX1	nonsynonymous SNV	AOX1:NM_001159:exon34:c.C3812T:p.S1271L	0.316	0.0008	1	3193	0	760	0	495	0.53	79.33
2	201534314	G	C	exonic	AOX1	nonsynonymous SNV	AOX1:NM_001159:exon34:c.G3815C:p.G1272A	0.164	2.64e-05	1	3193	0	760	0	495	0.46	95
2	201534384	C	T	exonic	AOX1	synonymous SNV	AOX1:NM_001159:exon34:c.C3885T:p.G1295G	.	.	1	3193	0	760	0	495	0.38	90
11	58916408	C	A	exonic	FAM111A	synonymous SNV	FAM111A:NM_001369457:exon2:c.C63A:p.I21I,FAM111A:NM_001374867:exon2:c.C63A:p.I21I,FAM111A:NM_001374868:exon2:c.C63A:p.I21I,FAM111A:NM_001312911:exon3:c.C63A:p.I21I,FAM111A:NM_001374850:exon3:c.C63A:p.I21I,FAM111A:NM_001374855:exon3:c.C63A:p.I21I,FAM111A:NM_001374856:exon3:c.C63A:p.I21I,FAM111A:NM_001374859:exon3:c.C63A:p.I21I,FAM111A:NM_001374862:exon3:c.C63A:p.I21I,FAM111A:NM_001374863:exon3:c.C…	.	6.163e-05	1	3193	0	760	0	495	0.46	26
11	58916408	C	T	exonic	FAM111A	synonymous SNV	FAM111A:NM_001369457:exon2:c.C63T:p.I21I,FAM111A:NM_001374867:exon2:c.C63T:p.I21I,FAM111A:NM_001374868:exon2:c.C63T:p.I21I,FAM111A:NM_001312911:exon3:c.C63T:p.I21I,FAM111A:NM_001374850:exon3:c.C63T:p.I21I,FAM111A:NM_001374855:exon3:c.C63T:p.I21I,FAM111A:NM_001374856:exon3:c.C63T:p.I21I,FAM111A:NM_001374859:exon3:c.C63T:p.I21I,FAM111A:NM_001374862:exon3:c.C63T:p.I21I,FAM111A:NM_001374863:exon3:c.C…	.	0.0011	0	3193	0	760	6	495	0.44	39.4
11	58916409	G	A	exonic	FAM111A	nonsynonymous SNV	FAM111A:NM_001369457:exon2:c.G64A:p.E22K,FAM111A:NM_001374867:exon2:c.G64A:p.E22K,FAM111A:NM_001374868:exon2:c.G64A:p.E22K,FAM111A:NM_001312911:exon3:c.G64A:p.E22K,FAM111A:NM_001374850:exon3:c.G64A:p.E22K,FAM111A:NM_001374855:exon3:c.G64A:p.E22K,FAM111A:NM_001374856:exon3:c.G64A:p.E22K,FAM111A:NM_001374859:exon3:c.G64A:p.E22K,FAM111A:NM_001374862:exon3:c.G64A:p.E22K,FAM111A:NM_001374863:exon3:c.G…	0.039	8.806e-06	1	3193	0	760	0	495	0.53	62
11	58916426	G	A	exonic	FAM111A	synonymous SNV	FAM111A:NM_001369457:exon2:c.G81A:p.P27P,FAM111A:NM_001374867:exon2:c.G81A:p.P27P,FAM111A:NM_001374868:exon2:c.G81A:p.P27P,FAM111A:NM_001312911:exon3:c.G81A:p.P27P,FAM111A:NM_001374850:exon3:c.G81A:p.P27P,FAM111A:NM_001374855:exon3:c.G81A:p.P27P,FAM111A:NM_001374856:exon3:c.G81A:p.P27P,FAM111A:NM_001374859:exon3:c.G81A:p.P27P,FAM111A:NM_001374862:exon3:c.G81A:p.P27P,FAM111A:NM_001374863:exon3:c.G…	.	8.837e-06	1	3193	0	760	0	495	0.57	28
11	58919274	T	A	exonic	FAM111A	nonsynonymous SNV	FAM111A:NM_001369457:exon3:c.T133A:p.S45T,FAM111A:NM_001374867:exon3:c.T133A:p.S45T,FAM111A:NM_001374868:exon3:c.T133A:p.S45T,FAM111A:NM_001312911:exon4:c.T133A:p.S45T,FAM111A:NM_001374850:exon4:c.T133A:p.S45T,FAM111A:NM_001374855:exon4:c.T133A:p.S45T,FAM111A:NM_001374856:exon4:c.T133A:p.S45T,FAM111A:NM_001374859:exon4:c.T133A:p.S45T,FAM111A:NM_001374862:exon4:c.T133A:p.S45T,FAM111A:NM_001374863:…	0.091	.	0	3193	0	760	2	495	0.45	40.5
11	58919317	G	A	exonic	FAM111A	nonsynonymous SNV	FAM111A:NM_001369457:exon3:c.G176A:p.R59K,FAM111A:NM_001374867:exon3:c.G176A:p.R59K,FAM111A:NM_001374868:exon3:c.G176A:p.R59K,FAM111A:NM_001312911:exon4:c.G176A:p.R59K,FAM111A:NM_001374850:exon4:c.G176A:p.R59K,FAM111A:NM_001374855:exon4:c.G176A:p.R59K,FAM111A:NM_001374856:exon4:c.G176A:p.R59K,FAM111A:NM_001374859:exon4:c.G176A:p.R59K,FAM111A:NM_001374862:exon4:c.G176A:p.R59K,FAM111A:NM_001374863:…	0.015	6.154e-05	0	3193	2	760	0	495	0.53	35.5
11	58919371	C	A	exonic	FAM111A	nonsynonymous SNV	FAM111A:NM_001369457:exon3:c.C230A:p.T77K,FAM111A:NM_001374867:exon3:c.C230A:p.T77K,FAM111A:NM_001374868:exon3:c.C230A:p.T77K,FAM111A:NM_001312911:exon4:c.C230A:p.T77K,FAM111A:NM_001374850:exon4:c.C230A:p.T77K,FAM111A:NM_001374855:exon4:c.C230A:p.T77K,FAM111A:NM_001374856:exon4:c.C230A:p.T77K,FAM111A:NM_001374859:exon4:c.C230A:p.T77K,FAM111A:NM_001374862:exon4:c.C230A:p.T77K,FAM111A:NM_001374863:…	0.057	8.795e-06	1	3193	0	760	0	495	0.51	37
11	58919419	AACTTAAGCTC	A	exonic	FAM111A	frameshift deletion	FAM111A:NM_001369457:exon3:c.279_288del:p.L94Hfs*22,FAM111A:NM_001374867:exon3:c.279_288del:p.L94Hfs*22,FAM111A:NM_001374868:exon3:c.279_288del:p.L94Hfs*22,FAM111A:NM_001312911:exon4:c.279_288del:p.L94Hfs*22,FAM111A:NM_001374850:exon4:c.279_288del:p.L94Hfs*22,FAM111A:NM_001374855:exon4:c.279_288del:p.L94Hfs*22,FAM111A:NM_001374856:exon4:c.279_288del:p.L94Hfs*22,FAM111A:NM_001374859:exon4:c.279_28…	.	0.0003	1	3193	0	760	0	495	0.49	30.75
11	58919444	T	G	exonic	FAM111A	nonsynonymous SNV	FAM111A:NM_001369457:exon3:c.T303G:p.N101K,FAM111A:NM_001374867:exon3:c.T303G:p.N101K,FAM111A:NM_001374868:exon3:c.T303G:p.N101K,FAM111A:NM_001312911:exon4:c.T303G:p.N101K,FAM111A:NM_001374850:exon4:c.T303G:p.N101K,FAM111A:NM_001374855:exon4:c.T303G:p.N101K,FAM111A:NM_001374856:exon4:c.T303G:p.N101K,FAM111A:NM_001374859:exon4:c.T303G:p.N101K,FAM111A:NM_001374862:exon4:c.T303G:p.N101K,FAM111A:NM_0…	0.02	.	1	3193	0	760	0	495	0.34	44
11	58919450	C	T	exonic	FAM111A	synonymous SNV	FAM111A:NM_001369457:exon3:c.C309T:p.S103S,FAM111A:NM_001374867:exon3:c.C309T:p.S103S,FAM111A:NM_001374868:exon3:c.C309T:p.S103S,FAM111A:NM_001312911:exon4:c.C309T:p.S103S,FAM111A:NM_001374850:exon4:c.C309T:p.S103S,FAM111A:NM_001374855:exon4:c.C309T:p.S103S,FAM111A:NM_001374856:exon4:c.C309T:p.S103S,FAM111A:NM_001374859:exon4:c.C309T:p.S103S,FAM111A:NM_001374862:exon4:c.C309T:p.S103S,FAM111A:NM_0…	.	0.0026	0	3193	8	760	0	495	0.48	48.55
11	58919494	T	A	exonic	FAM111A	nonsynonymous SNV	FAM111A:NM_001369457:exon3:c.T353A:p.I118K,FAM111A:NM_001374867:exon3:c.T353A:p.I118K,FAM111A:NM_001374868:exon3:c.T353A:p.I118K,FAM111A:NM_001312911:exon4:c.T353A:p.I118K,FAM111A:NM_001374850:exon4:c.T353A:p.I118K,FAM111A:NM_001374855:exon4:c.T353A:p.I118K,FAM111A:NM_001374856:exon4:c.T353A:p.I118K,FAM111A:NM_001374859:exon4:c.T353A:p.I118K,FAM111A:NM_001374862:exon4:c.T353A:p.I118K,FAM111A:NM_0…	0.085	5.437e-05	1	3193	0	760	0	495	0.42	67.5
11	58919505	C	T	exonic	FAM111A	stopgain	FAM111A:NM_001369457:exon3:c.C364T:p.Q122X,FAM111A:NM_001374867:exon3:c.C364T:p.Q122X,FAM111A:NM_001374868:exon3:c.C364T:p.Q122X,FAM111A:NM_001312911:exon4:c.C364T:p.Q122X,FAM111A:NM_001374850:exon4:c.C364T:p.Q122X,FAM111A:NM_001374855:exon4:c.C364T:p.Q122X,FAM111A:NM_001374856:exon4:c.C364T:p.Q122X,FAM111A:NM_001374859:exon4:c.C364T:p.Q122X,FAM111A:NM_001374862:exon4:c.C364T:p.Q122X,FAM111A:NM_0…	.	2.646e-05	1	3193	0	760	0	495	0.52	76.67
11	58919526	C	T	exonic	FAM111A	nonsynonymous SNV	FAM111A:NM_001369457:exon3:c.C385T:p.R129C,FAM111A:NM_001374867:exon3:c.C385T:p.R129C,FAM111A:NM_001374868:exon3:c.C385T:p.R129C,FAM111A:NM_001312911:exon4:c.C385T:p.R129C,FAM111A:NM_001374850:exon4:c.C385T:p.R129C,FAM111A:NM_001374855:exon4:c.C385T:p.R129C,FAM111A:NM_001374856:exon4:c.C385T:p.R129C,FAM111A:NM_001374859:exon4:c.C385T:p.R129C,FAM111A:NM_001374862:exon4:c.C385T:p.R129C,FAM111A:NM_0…	0.068	7.065e-05	1	3193	0	760	0	495	0.44	75
11	58919657	C	G	exonic	FAM111A	synonymous SNV	FAM111A:NM_001369457:exon3:c.C516G:p.G172G,FAM111A:NM_001374867:exon3:c.C516G:p.G172G,FAM111A:NM_001374868:exon3:c.C516G:p.G172G,FAM111A:NM_001312911:exon4:c.C516G:p.G172G,FAM111A:NM_001374850:exon4:c.C516G:p.G172G,FAM111A:NM_001374855:exon4:c.C516G:p.G172G,FAM111A:NM_001374856:exon4:c.C516G:p.G172G,FAM111A:NM_001374859:exon4:c.C516G:p.G172G,FAM111A:NM_001374862:exon4:c.C516G:p.G172G,FAM111A:NM_0…	.	.	0	3193	0	760	1	495	0.43	100
11	58919811	G	A	exonic	FAM111A	nonsynonymous SNV	FAM111A:NM_001369457:exon3:c.G670A:p.A224T,FAM111A:NM_001374867:exon3:c.G670A:p.A224T,FAM111A:NM_001374868:exon3:c.G670A:p.A224T,FAM111A:NM_001312911:exon4:c.G670A:p.A224T,FAM111A:NM_001374850:exon4:c.G670A:p.A224T,FAM111A:NM_001374855:exon4:c.G670A:p.A224T,FAM111A:NM_001374856:exon4:c.G670A:p.A224T,FAM111A:NM_001374859:exon4:c.G670A:p.A224T,FAM111A:NM_001374862:exon4:c.G670A:p.A224T,FAM111A:NM_0…	0.083	.	0	3193	0	760	1	495	0.53	62
11	58919879	T	C	exonic	FAM111A	synonymous SNV	FAM111A:NM_001369457:exon3:c.T738C:p.N246N,FAM111A:NM_001374867:exon3:c.T738C:p.N246N,FAM111A:NM_001374868:exon3:c.T738C:p.N246N,FAM111A:NM_001312911:exon4:c.T738C:p.N246N,FAM111A:NM_001374850:exon4:c.T738C:p.N246N,FAM111A:NM_001374855:exon4:c.T738C:p.N246N,FAM111A:NM_001374856:exon4:c.T738C:p.N246N,FAM111A:NM_001374859:exon4:c.T738C:p.N246N,FAM111A:NM_001374862:exon4:c.T738C:p.N246N,FAM111A:NM_0…	.	0.0011	6	3193	0	760	0	495	0.45	77.12
11	58919969	A	G	exonic	FAM111A	synonymous SNV	FAM111A:NM_001369457:exon3:c.A828G:p.A276A,FAM111A:NM_001374867:exon3:c.A828G:p.A276A,FAM111A:NM_001374868:exon3:c.A828G:p.A276A,FAM111A:NM_001312911:exon4:c.A828G:p.A276A,FAM111A:NM_001374850:exon4:c.A828G:p.A276A,FAM111A:NM_001374855:exon4:c.A828G:p.A276A,FAM111A:NM_001374856:exon4:c.A828G:p.A276A,FAM111A:NM_001374859:exon4:c.A828G:p.A276A,FAM111A:NM_001374862:exon4:c.A828G:p.A276A,FAM111A:NM_0…	.	0.0039	0	3193	10	760	0	495	0.4	44.5
11	58919980	A	G	exonic	FAM111A	nonsynonymous SNV	FAM111A:NM_001369457:exon3:c.A839G:p.Q280R,FAM111A:NM_001374867:exon3:c.A839G:p.Q280R,FAM111A:NM_001374868:exon3:c.A839G:p.Q280R,FAM111A:NM_001312911:exon4:c.A839G:p.Q280R,FAM111A:NM_001374850:exon4:c.A839G:p.Q280R,FAM111A:NM_001374855:exon4:c.A839G:p.Q280R,FAM111A:NM_001374856:exon4:c.A839G:p.Q280R,FAM111A:NM_001374859:exon4:c.A839G:p.Q280R,FAM111A:NM_001374862:exon4:c.A839G:p.Q280R,FAM111A:NM_0…	0.005	.	1	3193	0	760	0	495	0.36	33
11	58919992	C	T	exonic	FAM111A	nonsynonymous SNV	FAM111A:NM_001369457:exon3:c.C851T:p.S284L,FAM111A:NM_001374867:exon3:c.C851T:p.S284L,FAM111A:NM_001374868:exon3:c.C851T:p.S284L,FAM111A:NM_001312911:exon4:c.C851T:p.S284L,FAM111A:NM_001374850:exon4:c.C851T:p.S284L,FAM111A:NM_001374855:exon4:c.C851T:p.S284L,FAM111A:NM_001374856:exon4:c.C851T:p.S284L,FAM111A:NM_001374859:exon4:c.C851T:p.S284L,FAM111A:NM_001374862:exon4:c.C851T:p.S284L,FAM111A:NM_0…	0.025	.	1	3193	0	760	0	495	0.43	31.67
11	58920041	C	T	exonic	FAM111A	synonymous SNV	FAM111A:NM_001369457:exon3:c.C900T:p.Y300Y,FAM111A:NM_001374867:exon3:c.C900T:p.Y300Y,FAM111A:NM_001374868:exon3:c.C900T:p.Y300Y,FAM111A:NM_001312911:exon4:c.C900T:p.Y300Y,FAM111A:NM_001374850:exon4:c.C900T:p.Y300Y,FAM111A:NM_001374855:exon4:c.C900T:p.Y300Y,FAM111A:NM_001374856:exon4:c.C900T:p.Y300Y,FAM111A:NM_001374859:exon4:c.C900T:p.Y300Y,FAM111A:NM_001374862:exon4:c.C900T:p.Y300Y,FAM111A:NM_0…	.	0.0002	1	3193	0	760	0	495	0.43	60
11	58920087	A	T	exonic	FAM111A	stopgain	FAM111A:NM_001369457:exon3:c.A946T:p.K316X,FAM111A:NM_001374867:exon3:c.A946T:p.K316X,FAM111A:NM_001374868:exon3:c.A946T:p.K316X,FAM111A:NM_001312911:exon4:c.A946T:p.K316X,FAM111A:NM_001374850:exon4:c.A946T:p.K316X,FAM111A:NM_001374855:exon4:c.A946T:p.K316X,FAM111A:NM_001374856:exon4:c.A946T:p.K316X,FAM111A:NM_001374859:exon4:c.A946T:p.K316X,FAM111A:NM_001374862:exon4:c.A946T:p.K316X,FAM111A:NM_0…	.	4.43e-05	1	3193	0	760	0	495	0.77	30
11	58920119	A	G	exonic	FAM111A	synonymous SNV	FAM111A:NM_001369457:exon3:c.A978G:p.L326L,FAM111A:NM_001374867:exon3:c.A978G:p.L326L,FAM111A:NM_001374868:exon3:c.A978G:p.L326L,FAM111A:NM_001312911:exon4:c.A978G:p.L326L,FAM111A:NM_001374850:exon4:c.A978G:p.L326L,FAM111A:NM_001374855:exon4:c.A978G:p.L326L,FAM111A:NM_001374856:exon4:c.A978G:p.L326L,FAM111A:NM_001374859:exon4:c.A978G:p.L326L,FAM111A:NM_001374862:exon4:c.A978G:p.L326L,FAM111A:NM_0…	.	.	1	3193	0	760	0	495	0.45	29
11	58920135	A	G	exonic	FAM111A	nonsynonymous SNV	FAM111A:NM_001369457:exon3:c.A994G:p.T332A,FAM111A:NM_001374867:exon3:c.A994G:p.T332A,FAM111A:NM_001374868:exon3:c.A994G:p.T332A,FAM111A:NM_001312911:exon4:c.A994G:p.T332A,FAM111A:NM_001374850:exon4:c.A994G:p.T332A,FAM111A:NM_001374855:exon4:c.A994G:p.T332A,FAM111A:NM_001374856:exon4:c.A994G:p.T332A,FAM111A:NM_001374859:exon4:c.A994G:p.T332A,FAM111A:NM_001374862:exon4:c.A994G:p.T332A,FAM111A:NM_0…	0.058	8.826e-06	0	3193	0	760	1	495	0.44	62
11	58920242	G	A	exonic	FAM111A	synonymous SNV	FAM111A:NM_001369457:exon3:c.G1101A:p.T367T,FAM111A:NM_001374867:exon3:c.G1101A:p.T367T,FAM111A:NM_001374868:exon3:c.G1101A:p.T367T,FAM111A:NM_001312911:exon4:c.G1101A:p.T367T,FAM111A:NM_001374850:exon4:c.G1101A:p.T367T,FAM111A:NM_001374855:exon4:c.G1101A:p.T367T,FAM111A:NM_001374856:exon4:c.G1101A:p.T367T,FAM111A:NM_001374859:exon4:c.G1101A:p.T367T,FAM111A:NM_001374862:exon4:c.G1101A:p.T367T,FAM…	.	0.0002	0	3193	1	760	0	495	0.5	100
11	58920252	A	T	exonic	FAM111A	nonsynonymous SNV	FAM111A:NM_001369457:exon3:c.A1111T:p.T371S,FAM111A:NM_001374867:exon3:c.A1111T:p.T371S,FAM111A:NM_001374868:exon3:c.A1111T:p.T371S,FAM111A:NM_001312911:exon4:c.A1111T:p.T371S,FAM111A:NM_001374850:exon4:c.A1111T:p.T371S,FAM111A:NM_001374855:exon4:c.A1111T:p.T371S,FAM111A:NM_001374856:exon4:c.A1111T:p.T371S,FAM111A:NM_001374859:exon4:c.A1111T:p.T371S,FAM111A:NM_001374862:exon4:c.A1111T:p.T371S,FAM…	0.617	0.0004	5	3193	0	760	0	495	0.43	64.33
11	58920259	T	C	exonic	FAM111A	nonsynonymous SNV	FAM111A:NM_001369457:exon3:c.T1118C:p.F373S,FAM111A:NM_001374867:exon3:c.T1118C:p.F373S,FAM111A:NM_001374868:exon3:c.T1118C:p.F373S,FAM111A:NM_001312911:exon4:c.T1118C:p.F373S,FAM111A:NM_001374850:exon4:c.T1118C:p.F373S,FAM111A:NM_001374855:exon4:c.T1118C:p.F373S,FAM111A:NM_001374856:exon4:c.T1118C:p.F373S,FAM111A:NM_001374859:exon4:c.T1118C:p.F373S,FAM111A:NM_001374862:exon4:c.T1118C:p.F373S,FAM…	0.741	.	1	3193	0	760	0	495	0.51	87
11	58920266	T	A	exonic	FAM111A	nonsynonymous SNV	FAM111A:NM_001369457:exon3:c.T1125A:p.F375L,FAM111A:NM_001374867:exon3:c.T1125A:p.F375L,FAM111A:NM_001374868:exon3:c.T1125A:p.F375L,FAM111A:NM_001312911:exon4:c.T1125A:p.F375L,FAM111A:NM_001374850:exon4:c.T1125A:p.F375L,FAM111A:NM_001374855:exon4:c.T1125A:p.F375L,FAM111A:NM_001374856:exon4:c.T1125A:p.F375L,FAM111A:NM_001374859:exon4:c.T1125A:p.F375L,FAM111A:NM_001374862:exon4:c.T1125A:p.F375L,FAM…	0.334	.	1	3193	0	760	0	495	0.58	66
11	58920275	G	A	exonic	FAM111A	synonymous SNV	FAM111A:NM_001369457:exon3:c.G1134A:p.L378L,FAM111A:NM_001374867:exon3:c.G1134A:p.L378L,FAM111A:NM_001374868:exon3:c.G1134A:p.L378L,FAM111A:NM_001312911:exon4:c.G1134A:p.L378L,FAM111A:NM_001374850:exon4:c.G1134A:p.L378L,FAM111A:NM_001374855:exon4:c.G1134A:p.L378L,FAM111A:NM_001374856:exon4:c.G1134A:p.L378L,FAM111A:NM_001374859:exon4:c.G1134A:p.L378L,FAM111A:NM_001374862:exon4:c.G1134A:p.L378L,FAM…	.	.	0	3193	1	760	0	495	0.53	55
11	58920294	C	T	exonic	FAM111A	nonsynonymous SNV	FAM111A:NM_001369457:exon3:c.C1153T:p.H385Y,FAM111A:NM_001374867:exon3:c.C1153T:p.H385Y,FAM111A:NM_001374868:exon3:c.C1153T:p.H385Y,FAM111A:NM_001312911:exon4:c.C1153T:p.H385Y,FAM111A:NM_001374850:exon4:c.C1153T:p.H385Y,FAM111A:NM_001374855:exon4:c.C1153T:p.H385Y,FAM111A:NM_001374856:exon4:c.C1153T:p.H385Y,FAM111A:NM_001374859:exon4:c.C1153T:p.H385Y,FAM111A:NM_001374862:exon4:c.C1153T:p.H385Y,FAM…	0.823	0.0002	0	3193	0	760	2	495	0.52	80.5
11	58920295	A	T	exonic	FAM111A	nonsynonymous SNV	FAM111A:NM_001369457:exon3:c.A1154T:p.H385L,FAM111A:NM_001374867:exon3:c.A1154T:p.H385L,FAM111A:NM_001374868:exon3:c.A1154T:p.H385L,FAM111A:NM_001312911:exon4:c.A1154T:p.H385L,FAM111A:NM_001374850:exon4:c.A1154T:p.H385L,FAM111A:NM_001374855:exon4:c.A1154T:p.H385L,FAM111A:NM_001374856:exon4:c.A1154T:p.H385L,FAM111A:NM_001374859:exon4:c.A1154T:p.H385L,FAM111A:NM_001374862:exon4:c.A1154T:p.H385L,FAM…	0.858	.	1	3193	0	760	0	495	0.55	67
11	58920321	G	A	exonic	FAM111A	nonsynonymous SNV	FAM111A:NM_001369457:exon3:c.G1180A:p.G394R,FAM111A:NM_001374867:exon3:c.G1180A:p.G394R,FAM111A:NM_001374868:exon3:c.G1180A:p.G394R,FAM111A:NM_001312911:exon4:c.G1180A:p.G394R,FAM111A:NM_001374850:exon4:c.G1180A:p.G394R,FAM111A:NM_001374855:exon4:c.G1180A:p.G394R,FAM111A:NM_001374856:exon4:c.G1180A:p.G394R,FAM111A:NM_001374859:exon4:c.G1180A:p.G394R,FAM111A:NM_001374862:exon4:c.G1180A:p.G394R,FAM…	0.398	0.0001	1	3193	0	760	0	495	0.39	70
11	58920379	G	A	exonic	FAM111A	nonsynonymous SNV	FAM111A:NM_001369457:exon3:c.G1238A:p.G413D,FAM111A:NM_001374867:exon3:c.G1238A:p.G413D,FAM111A:NM_001374868:exon3:c.G1238A:p.G413D,FAM111A:NM_001312911:exon4:c.G1238A:p.G413D,FAM111A:NM_001374850:exon4:c.G1238A:p.G413D,FAM111A:NM_001374855:exon4:c.G1238A:p.G413D,FAM111A:NM_001374856:exon4:c.G1238A:p.G413D,FAM111A:NM_001374859:exon4:c.G1238A:p.G413D,FAM111A:NM_001374862:exon4:c.G1238A:p.G413D,FAM…	0.19	1.759e-05	1	3193	0	760	0	495	0.49	90
11	58920381	T	C	exonic	FAM111A	nonsynonymous SNV	FAM111A:NM_001369457:exon3:c.T1240C:p.Y414H,FAM111A:NM_001374867:exon3:c.T1240C:p.Y414H,FAM111A:NM_001374868:exon3:c.T1240C:p.Y414H,FAM111A:NM_001312911:exon4:c.T1240C:p.Y414H,FAM111A:NM_001374850:exon4:c.T1240C:p.Y414H,FAM111A:NM_001374855:exon4:c.T1240C:p.Y414H,FAM111A:NM_001374856:exon4:c.T1240C:p.Y414H,FAM111A:NM_001374859:exon4:c.T1240C:p.Y414H,FAM111A:NM_001374862:exon4:c.T1240C:p.Y414H,FAM…	0.498	0.0005	4	3193	0	760	0	495	0.52	67.5
11	58920382	A	G	exonic	FAM111A	nonsynonymous SNV	FAM111A:NM_001369457:exon3:c.A1241G:p.Y414C,FAM111A:NM_001374867:exon3:c.A1241G:p.Y414C,FAM111A:NM_001374868:exon3:c.A1241G:p.Y414C,FAM111A:NM_001312911:exon4:c.A1241G:p.Y414C,FAM111A:NM_001374850:exon4:c.A1241G:p.Y414C,FAM111A:NM_001374855:exon4:c.A1241G:p.Y414C,FAM111A:NM_001374856:exon4:c.A1241G:p.Y414C,FAM111A:NM_001374859:exon4:c.A1241G:p.Y414C,FAM111A:NM_001374862:exon4:c.A1241G:p.Y414C,FAM…	0.623	2.638e-05	1	3193	0	760	0	495	0.55	100
11	58920382	A	T	exonic	FAM111A	nonsynonymous SNV	FAM111A:NM_001369457:exon3:c.A1241T:p.Y414F,FAM111A:NM_001374867:exon3:c.A1241T:p.Y414F,FAM111A:NM_001374868:exon3:c.A1241T:p.Y414F,FAM111A:NM_001312911:exon4:c.A1241T:p.Y414F,FAM111A:NM_001374850:exon4:c.A1241T:p.Y414F,FAM111A:NM_001374855:exon4:c.A1241T:p.Y414F,FAM111A:NM_001374856:exon4:c.A1241T:p.Y414F,FAM111A:NM_001374859:exon4:c.A1241T:p.Y414F,FAM111A:NM_001374862:exon4:c.A1241T:p.Y414F,FAM…	0.446	5.783e-05	1	3193	0	760	0	495	0.47	100
11	58920426	C	A	exonic	FAM111A	nonsynonymous SNV	FAM111A:NM_001369457:exon3:c.C1285A:p.P429T,FAM111A:NM_001374867:exon3:c.C1285A:p.P429T,FAM111A:NM_001374868:exon3:c.C1285A:p.P429T,FAM111A:NM_001312911:exon4:c.C1285A:p.P429T,FAM111A:NM_001374850:exon4:c.C1285A:p.P429T,FAM111A:NM_001374855:exon4:c.C1285A:p.P429T,FAM111A:NM_001374856:exon4:c.C1285A:p.P429T,FAM111A:NM_001374859:exon4:c.C1285A:p.P429T,FAM111A:NM_001374862:exon4:c.C1285A:p.P429T,FAM…	0.361	0.0012	0	3193	5	760	0	495	0.51	56.71
11	58920437	G	A	exonic	FAM111A	synonymous SNV	FAM111A:NM_001369457:exon3:c.G1296A:p.E432E,FAM111A:NM_001374867:exon3:c.G1296A:p.E432E,FAM111A:NM_001374868:exon3:c.G1296A:p.E432E,FAM111A:NM_001312911:exon4:c.G1296A:p.E432E,FAM111A:NM_001374850:exon4:c.G1296A:p.E432E,FAM111A:NM_001374855:exon4:c.G1296A:p.E432E,FAM111A:NM_001374856:exon4:c.G1296A:p.E432E,FAM111A:NM_001374859:exon4:c.G1296A:p.E432E,FAM111A:NM_001374862:exon4:c.G1296A:p.E432E,FAM…	.	0.0034	0	3193	7	760	0	495	0.47	49.73
11	58920450	G	C	exonic	FAM111A	nonsynonymous SNV	FAM111A:NM_001369457:exon3:c.G1309C:p.E437Q,FAM111A:NM_001374867:exon3:c.G1309C:p.E437Q,FAM111A:NM_001374868:exon3:c.G1309C:p.E437Q,FAM111A:NM_001312911:exon4:c.G1309C:p.E437Q,FAM111A:NM_001374850:exon4:c.G1309C:p.E437Q,FAM111A:NM_001374855:exon4:c.G1309C:p.E437Q,FAM111A:NM_001374856:exon4:c.G1309C:p.E437Q,FAM111A:NM_001374859:exon4:c.G1309C:p.E437Q,FAM111A:NM_001374862:exon4:c.G1309C:p.E437Q,FAM…	0.319	.	0	3193	1	760	0	495	0.47	59
11	58920470	G	A	exonic	FAM111A	synonymous SNV	FAM111A:NM_001369457:exon3:c.G1329A:p.L443L,FAM111A:NM_001374867:exon3:c.G1329A:p.L443L,FAM111A:NM_001374868:exon3:c.G1329A:p.L443L,FAM111A:NM_001312911:exon4:c.G1329A:p.L443L,FAM111A:NM_001374850:exon4:c.G1329A:p.L443L,FAM111A:NM_001374855:exon4:c.G1329A:p.L443L,FAM111A:NM_001374856:exon4:c.G1329A:p.L443L,FAM111A:NM_001374859:exon4:c.G1329A:p.L443L,FAM111A:NM_001374862:exon4:c.G1329A:p.L443L,FAM…	.	8.807e-06	1	3193	0	760	0	495	0.33	36
11	58920501	A	G	exonic	FAM111A	nonsynonymous SNV	FAM111A:NM_001369457:exon3:c.A1360G:p.M454V,FAM111A:NM_001374867:exon3:c.A1360G:p.M454V,FAM111A:NM_001374868:exon3:c.A1360G:p.M454V,FAM111A:NM_001312911:exon4:c.A1360G:p.M454V,FAM111A:NM_001374850:exon4:c.A1360G:p.M454V,FAM111A:NM_001374855:exon4:c.A1360G:p.M454V,FAM111A:NM_001374856:exon4:c.A1360G:p.M454V,FAM111A:NM_001374859:exon4:c.A1360G:p.M454V,FAM111A:NM_001374862:exon4:c.A1360G:p.M454V,FAM…	0.068	0.0001	0	3193	1	760	0	495	0.64	42
11	58920513	A	G	exonic	FAM111A	nonsynonymous SNV	FAM111A:NM_001369457:exon3:c.A1372G:p.N458D,FAM111A:NM_001374867:exon3:c.A1372G:p.N458D,FAM111A:NM_001374868:exon3:c.A1372G:p.N458D,FAM111A:NM_001312911:exon4:c.A1372G:p.N458D,FAM111A:NM_001374850:exon4:c.A1372G:p.N458D,FAM111A:NM_001374855:exon4:c.A1372G:p.N458D,FAM111A:NM_001374856:exon4:c.A1372G:p.N458D,FAM111A:NM_001374859:exon4:c.A1372G:p.N458D,FAM111A:NM_001374862:exon4:c.A1372G:p.N458D,FAM…	0.018	.	1	3193	0	760	0	495	0.46	100
11	58920549	C	A	exonic	FAM111A	nonsynonymous SNV	FAM111A:NM_001369457:exon3:c.C1408A:p.H470N,FAM111A:NM_001374867:exon3:c.C1408A:p.H470N,FAM111A:NM_001374868:exon3:c.C1408A:p.H470N,FAM111A:NM_001312911:exon4:c.C1408A:p.H470N,FAM111A:NM_001374850:exon4:c.C1408A:p.H470N,FAM111A:NM_001374855:exon4:c.C1408A:p.H470N,FAM111A:NM_001374856:exon4:c.C1408A:p.H470N,FAM111A:NM_001374859:exon4:c.C1408A:p.H470N,FAM111A:NM_001374862:exon4:c.C1408A:p.H470N,FAM…	0.038	0.0001	1	3193	0	760	0	495	0.56	70.5
11	58920575	A	G	exonic	FAM111A	synonymous SNV	FAM111A:NM_001369457:exon3:c.A1434G:p.E478E,FAM111A:NM_001374867:exon3:c.A1434G:p.E478E,FAM111A:NM_001374868:exon3:c.A1434G:p.E478E,FAM111A:NM_001312911:exon4:c.A1434G:p.E478E,FAM111A:NM_001374850:exon4:c.A1434G:p.E478E,FAM111A:NM_001374855:exon4:c.A1434G:p.E478E,FAM111A:NM_001374856:exon4:c.A1434G:p.E478E,FAM111A:NM_001374859:exon4:c.A1434G:p.E478E,FAM111A:NM_001374862:exon4:c.A1434G:p.E478E,FAM…	.	0.0001	2	3193	0	760	0	495	0.51	52.33
11	58920580	A	G	exonic	FAM111A	nonsynonymous SNV	FAM111A:NM_001369457:exon3:c.A1439G:p.K480R,FAM111A:NM_001374867:exon3:c.A1439G:p.K480R,FAM111A:NM_001374868:exon3:c.A1439G:p.K480R,FAM111A:NM_001312911:exon4:c.A1439G:p.K480R,FAM111A:NM_001374850:exon4:c.A1439G:p.K480R,FAM111A:NM_001374855:exon4:c.A1439G:p.K480R,FAM111A:NM_001374856:exon4:c.A1439G:p.K480R,FAM111A:NM_001374859:exon4:c.A1439G:p.K480R,FAM111A:NM_001374862:exon4:c.A1439G:p.K480R,FAM…	0.39	.	1	3193	0	760	0	495	0.56	34
11	58920606	C	T	exonic	FAM111A	nonsynonymous SNV	FAM111A:NM_001369457:exon3:c.C1465T:p.P489S,FAM111A:NM_001374867:exon3:c.C1465T:p.P489S,FAM111A:NM_001374868:exon3:c.C1465T:p.P489S,FAM111A:NM_001312911:exon4:c.C1465T:p.P489S,FAM111A:NM_001374850:exon4:c.C1465T:p.P489S,FAM111A:NM_001374855:exon4:c.C1465T:p.P489S,FAM111A:NM_001374856:exon4:c.C1465T:p.P489S,FAM111A:NM_001374859:exon4:c.C1465T:p.P489S,FAM111A:NM_001374862:exon4:c.C1465T:p.P489S,FAM…	0.053	0.0004	3	3193	0	760	0	495	0.48	52.2
11	58920608	T	G	exonic	FAM111A	synonymous SNV	FAM111A:NM_001369457:exon3:c.T1467G:p.P489P,FAM111A:NM_001374867:exon3:c.T1467G:p.P489P,FAM111A:NM_001374868:exon3:c.T1467G:p.P489P,FAM111A:NM_001312911:exon4:c.T1467G:p.P489P,FAM111A:NM_001374850:exon4:c.T1467G:p.P489P,FAM111A:NM_001374855:exon4:c.T1467G:p.P489P,FAM111A:NM_001374856:exon4:c.T1467G:p.P489P,FAM111A:NM_001374859:exon4:c.T1467G:p.P489P,FAM111A:NM_001374862:exon4:c.T1467G:p.P489P,FAM…	.	0.0004	0	3193	1	760	0	495	0.37	30
11	58920619	G	A	exonic	FAM111A	nonsynonymous SNV	FAM111A:NM_001369457:exon3:c.G1478A:p.R493Q,FAM111A:NM_001374867:exon3:c.G1478A:p.R493Q,FAM111A:NM_001374868:exon3:c.G1478A:p.R493Q,FAM111A:NM_001312911:exon4:c.G1478A:p.R493Q,FAM111A:NM_001374850:exon4:c.G1478A:p.R493Q,FAM111A:NM_001374855:exon4:c.G1478A:p.R493Q,FAM111A:NM_001374856:exon4:c.G1478A:p.R493Q,FAM111A:NM_001374859:exon4:c.G1478A:p.R493Q,FAM111A:NM_001374862:exon4:c.G1478A:p.R493Q,FAM…	0.142	0.0001	1	3193	0	760	0	495	0.39	36
11	58920729	A	G	exonic	FAM111A	nonsynonymous SNV	FAM111A:NM_001369457:exon3:c.A1588G:p.I530V,FAM111A:NM_001374867:exon3:c.A1588G:p.I530V,FAM111A:NM_001374868:exon3:c.A1588G:p.I530V,FAM111A:NM_001312911:exon4:c.A1588G:p.I530V,FAM111A:NM_001374850:exon4:c.A1588G:p.I530V,FAM111A:NM_001374855:exon4:c.A1588G:p.I530V,FAM111A:NM_001374856:exon4:c.A1588G:p.I530V,FAM111A:NM_001374859:exon4:c.A1588G:p.I530V,FAM111A:NM_001374862:exon4:c.A1588G:p.I530V,FAM…	0.134	0.0011	9	3193	0	760	0	495	0.48	44.81
11	58920789	G	T	exonic	FAM111A	nonsynonymous SNV	FAM111A:NM_001369457:exon3:c.G1648T:p.G550C,FAM111A:NM_001374867:exon3:c.G1648T:p.G550C,FAM111A:NM_001374868:exon3:c.G1648T:p.G550C,FAM111A:NM_001312911:exon4:c.G1648T:p.G550C,FAM111A:NM_001374850:exon4:c.G1648T:p.G550C,FAM111A:NM_001374855:exon4:c.G1648T:p.G550C,FAM111A:NM_001374856:exon4:c.G1648T:p.G550C,FAM111A:NM_001374859:exon4:c.G1648T:p.G550C,FAM111A:NM_001374862:exon4:c.G1648T:p.G550C,FAM…	0.527	6.152e-05	0	3193	1	760	0	495	0.44	18
11	58920846	C	T	exonic	FAM111A	nonsynonymous SNV	FAM111A:NM_001369457:exon3:c.C1705T:p.R569C,FAM111A:NM_001374867:exon3:c.C1705T:p.R569C,FAM111A:NM_001374868:exon3:c.C1705T:p.R569C,FAM111A:NM_001312911:exon4:c.C1705T:p.R569C,FAM111A:NM_001374850:exon4:c.C1705T:p.R569C,FAM111A:NM_001374855:exon4:c.C1705T:p.R569C,FAM111A:NM_001374856:exon4:c.C1705T:p.R569C,FAM111A:NM_001374859:exon4:c.C1705T:p.R569C,FAM111A:NM_001374862:exon4:c.C1705T:p.R569C,FAM…	0.019	8.793e-05	1	3193	0	760	0	495	0.49	100
11	58920856	T	C	exonic	FAM111A	nonsynonymous SNV	FAM111A:NM_001369457:exon3:c.T1715C:p.I572T,FAM111A:NM_001374867:exon3:c.T1715C:p.I572T,FAM111A:NM_001374868:exon3:c.T1715C:p.I572T,FAM111A:NM_001312911:exon4:c.T1715C:p.I572T,FAM111A:NM_001374850:exon4:c.T1715C:p.I572T,FAM111A:NM_001374855:exon4:c.T1715C:p.I572T,FAM111A:NM_001374856:exon4:c.T1715C:p.I572T,FAM111A:NM_001374859:exon4:c.T1715C:p.I572T,FAM111A:NM_001374862:exon4:c.T1715C:p.I572T,FAM…	0.309	9.674e-05	0	3193	1	760	2	495	0.58	18.67
11	58920899	G	A	exonic	FAM111A	synonymous SNV	FAM111A:NM_001369457:exon3:c.G1758A:p.K586K,FAM111A:NM_001374867:exon3:c.G1758A:p.K586K,FAM111A:NM_001374868:exon3:c.G1758A:p.K586K,FAM111A:NM_001312911:exon4:c.G1758A:p.K586K,FAM111A:NM_001374850:exon4:c.G1758A:p.K586K,FAM111A:NM_001374855:exon4:c.G1758A:p.K586K,FAM111A:NM_001374856:exon4:c.G1758A:p.K586K,FAM111A:NM_001374859:exon4:c.G1758A:p.K586K,FAM111A:NM_001374862:exon4:c.G1758A:p.K586K,FAM…	.	0.0008	2	3193	0	760	0	495	0.42	36
11	58920914	A	G	exonic	FAM111A	synonymous SNV	FAM111A:NM_001369457:exon3:c.A1773G:p.P591P,FAM111A:NM_001374867:exon3:c.A1773G:p.P591P,FAM111A:NM_001374868:exon3:c.A1773G:p.P591P,FAM111A:NM_001312911:exon4:c.A1773G:p.P591P,FAM111A:NM_001374850:exon4:c.A1773G:p.P591P,FAM111A:NM_001374855:exon4:c.A1773G:p.P591P,FAM111A:NM_001374856:exon4:c.A1773G:p.P591P,FAM111A:NM_001374859:exon4:c.A1773G:p.P591P,FAM111A:NM_001374862:exon4:c.A1773G:p.P591P,FAM…	.	5.442e-05	1	3193	0	760	0	495	0.56	78
20	35521384	C	T	exonic	SAMHD1	nonsynonymous SNV	SAMHD1:NM_001363729:exon15:c.G1727A:p.R576Q,SAMHD1:NM_015474:exon16:c.G1832A:p.R611Q	0.174	0.0012	0	3193	1	760	0	495	0.54	78.5
20	35521419	G	A	exonic	SAMHD1	synonymous SNV	SAMHD1:NM_001363729:exon15:c.C1692T:p.N564N,SAMHD1:NM_015474:exon16:c.C1797T:p.N599N	.	0.0026	1	3193	4	760	0	495	0.46	64
20	35526231	C	T	exonic	SAMHD1	synonymous SNV	SAMHD1:NM_001363729:exon14:c.G1635A:p.K545K,SAMHD1:NM_001363733:exon15:c.G1740A:p.K580K,SAMHD1:NM_015474:exon15:c.G1740A:p.K580K	.	.	1	3193	0	760	0	495	0.42	49.5
20	35526253	C	T	exonic	SAMHD1	nonsynonymous SNV	SAMHD1:NM_001363729:exon14:c.G1613A:p.C538Y,SAMHD1:NM_001363733:exon15:c.G1718A:p.C573Y,SAMHD1:NM_015474:exon15:c.G1718A:p.C573Y	0.759	.	1	3193	0	760	0	495	0.55	47
20	35526263	C	A	exonic	SAMHD1	nonsynonymous SNV	SAMHD1:NM_001363729:exon14:c.G1603T:p.V535F,SAMHD1:NM_001363733:exon15:c.G1708T:p.V570F,SAMHD1:NM_015474:exon15:c.G1708T:p.V570F	0.63	.	1	3193	0	760	0	495	0.36	28
20	35526858	C	G	exonic	SAMHD1	nonsynonymous SNV	SAMHD1:NM_001363733:exon14:c.G1593C:p.R531S,SAMHD1:NM_015474:exon14:c.G1593C:p.R531S	0.197	0.0009	7	3193	0	760	1	495	0.39	42.92
20	35532564	A	C	exonic	SAMHD1	nonsynonymous SNV	SAMHD1:NM_001363729:exon13:c.T1499G:p.V500G,SAMHD1:NM_001363733:exon13:c.T1499G:p.V500G,SAMHD1:NM_015474:exon13:c.T1499G:p.V500G	0.892	2.638e-05	1	3193	0	760	0	495	0.47	100
20	35532571	A	T	exonic	SAMHD1	nonsynonymous SNV	SAMHD1:NM_001363729:exon13:c.T1492A:p.F498I,SAMHD1:NM_001363733:exon13:c.T1492A:p.F498I,SAMHD1:NM_015474:exon13:c.T1492A:p.F498I	0.461	6.152e-05	1	3193	0	760	0	495	0.6	14
20	35532575	T	G	exonic	SAMHD1	nonsynonymous SNV	SAMHD1:NM_001363729:exon13:c.A1488C:p.E496D,SAMHD1:NM_001363733:exon13:c.A1488C:p.E496D,SAMHD1:NM_015474:exon13:c.A1488C:p.E496D	0.495	.	0	3193	2	760	0	495	0.56	22
20	35532592	C	T	exonic	SAMHD1	nonsynonymous SNV	SAMHD1:NM_001363729:exon13:c.G1471A:p.V491M,SAMHD1:NM_001363733:exon13:c.G1471A:p.V491M,SAMHD1:NM_015474:exon13:c.G1471A:p.V491M	0.34	0.0015	0	3193	1	760	0	495	0.65	23
20	35533784	G	T	exonic	SAMHD1	nonsynonymous SNV	SAMHD1:NM_001363729:exon12:c.C1393A:p.Q465K,SAMHD1:NM_001363733:exon12:c.C1393A:p.Q465K,SAMHD1:NM_015474:exon12:c.C1393A:p.Q465K	0.182	0.0001	5	3193	0	760	0	495	0.43	35
20	35533797	C	T	exonic	SAMHD1	synonymous SNV	SAMHD1:NM_001363729:exon12:c.G1380A:p.T460T,SAMHD1:NM_001363733:exon12:c.G1380A:p.T460T,SAMHD1:NM_015474:exon12:c.G1380A:p.T460T	.	8.794e-06	1	3193	0	760	0	495	0.36	83
20	35533818	T	C	exonic	SAMHD1	synonymous SNV	SAMHD1:NM_001363729:exon12:c.A1359G:p.L453L,SAMHD1:NM_001363733:exon12:c.A1359G:p.L453L,SAMHD1:NM_015474:exon12:c.A1359G:p.L453L	.	0.0002	0	3193	1	760	0	495	0.85	13
20	35533857	G	A	exonic	SAMHD1	synonymous SNV	SAMHD1:NM_001363729:exon12:c.C1320T:p.D440D,SAMHD1:NM_001363733:exon12:c.C1320T:p.D440D,SAMHD1:NM_015474:exon12:c.C1320T:p.D440D	.	0.0001	1	3193	0	760	0	495	0.56	40.5
20	35533884	T	A	exonic	SAMHD1	nonsynonymous SNV	SAMHD1:NM_001363729:exon12:c.A1293T:p.L431F,SAMHD1:NM_001363733:exon12:c.A1293T:p.L431F,SAMHD1:NM_015474:exon12:c.A1293T:p.L431F	0.732	8.798e-06	1	3193	0	760	0	495	0.43	100
20	35539649	G	A	exonic	SAMHD1	synonymous SNV	SAMHD1:NM_001363729:exon11:c.C1242T:p.D414D,SAMHD1:NM_001363733:exon11:c.C1242T:p.D414D,SAMHD1:NM_015474:exon11:c.C1242T:p.D414D	.	5.437e-05	1	3193	0	760	0	495	0.5	48
20	35539662	G	A	exonic	SAMHD1	nonsynonymous SNV	SAMHD1:NM_001363729:exon11:c.C1229T:p.S410F,SAMHD1:NM_001363733:exon11:c.C1229T:p.S410F,SAMHD1:NM_015474:exon11:c.C1229T:p.S410F	0.763	0.0001	0	3193	1	760	0	495	0.54	67
20	35539667	G	T	exonic	SAMHD1	synonymous SNV	SAMHD1:NM_001363729:exon11:c.C1224A:p.R408R,SAMHD1:NM_001363733:exon11:c.C1224A:p.R408R,SAMHD1:NM_015474:exon11:c.C1224A:p.R408R	.	2.891e-05	1	3193	0	760	0	495	0.52	21
20	35545172	G	A	exonic	SAMHD1	nonsynonymous SNV	SAMHD1:NM_001363729:exon9:c.C1015T:p.R339C,SAMHD1:NM_001363733:exon9:c.C1015T:p.R339C,SAMHD1:NM_015474:exon9:c.C1015T:p.R339C	0.877	1.759e-05	1	3193	0	760	0	495	0.39	18
20	35545189	C	T	exonic	SAMHD1	nonsynonymous SNV	SAMHD1:NM_001363729:exon9:c.G998A:p.R333H,SAMHD1:NM_001363733:exon9:c.G998A:p.R333H,SAMHD1:NM_015474:exon9:c.G998A:p.R333H	0.911	6.162e-05	1	3193	0	760	0	495	0.48	56
20	35545190	G	A	exonic	SAMHD1	nonsynonymous SNV	SAMHD1:NM_001363729:exon9:c.C997T:p.R333C,SAMHD1:NM_001363733:exon9:c.C997T:p.R333C,SAMHD1:NM_015474:exon9:c.C997T:p.R333C	0.97	8.673e-05	1	3193	0	760	0	495	0.57	67.5
20	35545194	G	A	exonic	SAMHD1	synonymous SNV	SAMHD1:NM_001363729:exon9:c.C993T:p.Y331Y,SAMHD1:NM_001363733:exon9:c.C993T:p.Y331Y,SAMHD1:NM_015474:exon9:c.C993T:p.Y331Y	.	7.92e-05	2	3193	0	760	0	495	0.48	31.67
20	35545404	C	G	exonic	SAMHD1	nonsynonymous SNV	SAMHD1:NM_001363729:exon8:c.G901C:p.V301L,SAMHD1:NM_001363733:exon8:c.G901C:p.V301L,SAMHD1:NM_015474:exon8:c.G901C:p.V301L	0.883	1.76e-05	1	3193	0	760	0	495	0.57	20.5
20	35547779	G	A	exonic	SAMHD1	synonymous SNV	SAMHD1:NM_001363729:exon7:c.C840T:p.V280V,SAMHD1:NM_001363733:exon7:c.C840T:p.V280V,SAMHD1:NM_015474:exon7:c.C840T:p.V280V	.	.	0	3193	1	760	0	495	0.47	49
20	35547806	T	A	exonic	SAMHD1	nonsynonymous SNV	SAMHD1:NM_001363729:exon7:c.A813T:p.Q271H,SAMHD1:NM_001363733:exon7:c.A813T:p.Q271H,SAMHD1:NM_015474:exon7:c.A813T:p.Q271H	0.689	.	1	3193	0	760	0	495	0.54	52
20	35547833	T	C	exonic	SAMHD1	synonymous SNV	SAMHD1:NM_001363729:exon7:c.A786G:p.E262E,SAMHD1:NM_001363733:exon7:c.A786G:p.E262E,SAMHD1:NM_015474:exon7:c.A786G:p.E262E	.	1.76e-05	1	3193	0	760	0	495	0.33	21
20	35547851	T	C	exonic	SAMHD1	synonymous SNV	SAMHD1:NM_001363729:exon7:c.A768G:p.Q256Q,SAMHD1:NM_001363733:exon7:c.A768G:p.Q256Q,SAMHD1:NM_015474:exon7:c.A768G:p.Q256Q	.	0.0013	0	3193	1	760	0	495	0.41	17
20	35555633	CAT	C	exonic	SAMHD1	frameshift deletion	SAMHD1:NM_001363729:exon6:c.646_647del:p.M216Vfs*2,SAMHD1:NM_001363733:exon6:c.646_647del:p.M216Vfs*2,SAMHD1:NM_015474:exon6:c.646_647del:p.M216Vfs*2	.	.	1	3193	0	760	0	495	0.46	80
20	35555650	C	T	exonic	SAMHD1	nonsynonymous SNV	SAMHD1:NM_001363729:exon6:c.G631A:p.G211R,SAMHD1:NM_001363733:exon6:c.G631A:p.G211R,SAMHD1:NM_015474:exon6:c.G631A:p.G211R	0.955	8.796e-06	1	3193	0	760	0	495	0.5	60
20	35559183	G	A	exonic	SAMHD1	nonsynonymous SNV	SAMHD1:NM_001363729:exon5:c.C605T:p.A202V,SAMHD1:NM_001363733:exon5:c.C605T:p.A202V,SAMHD1:NM_015474:exon5:c.C605T:p.A202V	0.975	.	0	3193	1	760	0	495	0.57	42
20	35559240	C	G	exonic	SAMHD1	nonsynonymous SNV	SAMHD1:NM_001363729:exon5:c.G548C:p.G183A,SAMHD1:NM_001363733:exon5:c.G548C:p.G183A,SAMHD1:NM_015474:exon5:c.G548C:p.G183A	0.225	.	1	3193	0	760	0	495	0.5	68
20	35559242	C	T	exonic	SAMHD1	synonymous SNV	SAMHD1:NM_001363729:exon5:c.G546A:p.L182L,SAMHD1:NM_001363733:exon5:c.G546A:p.L182L,SAMHD1:NM_015474:exon5:c.G546A:p.L182L	.	6.152e-05	1	3193	0	760	0	495	0.45	98
20	35559263	T	G	exonic	SAMHD1	synonymous SNV	SAMHD1:NM_001363729:exon5:c.A525C:p.A175A,SAMHD1:NM_001363733:exon5:c.A525C:p.A175A,SAMHD1:NM_015474:exon5:c.A525C:p.A175A	.	.	1	3193	0	760	0	495	0.58	60
20	35563479	G	A	exonic	SAMHD1	synonymous SNV	SAMHD1:NM_001363729:exon4:c.C462T:p.Y154Y,SAMHD1:NM_001363733:exon4:c.C462T:p.Y154Y,SAMHD1:NM_015474:exon4:c.C462T:p.Y154Y	.	0.0012	0	3193	1	760	0	495	0.49	41.6
20	35563557	G	A	exonic	SAMHD1	synonymous SNV	SAMHD1:NM_001363729:exon4:c.C384T:p.L128L,SAMHD1:NM_001363733:exon4:c.C384T:p.L128L,SAMHD1:NM_015474:exon4:c.C384T:p.L128L	.	0.0001	0	3193	1	760	0	495	0.43	76
20	35563559	G	A	exonic	SAMHD1	nonsynonymous SNV	SAMHD1:NM_001363729:exon4:c.C382T:p.L128F,SAMHD1:NM_001363733:exon4:c.C382T:p.L128F,SAMHD1:NM_015474:exon4:c.C382T:p.L128F	0.269	.	1	3193	0	760	0	495	0.49	73
20	35569456	C	T	exonic	SAMHD1	nonsynonymous SNV	SAMHD1:NM_001363729:exon3:c.G334A:p.V112I,SAMHD1:NM_001363733:exon3:c.G334A:p.V112I,SAMHD1:NM_015474:exon3:c.G334A:p.V112I	0.179	0.001	7	3193	0	760	0	495	0.44	25.89
20	35575145	C	T	exonic	SAMHD1	nonsynonymous SNV	SAMHD1:NM_001363729:exon2:c.G271A:p.V91I,SAMHD1:NM_001363733:exon2:c.G271A:p.V91I,SAMHD1:NM_015474:exon2:c.G271A:p.V91I	0.207	.	1	3193	0	760	0	495	0.52	21
20	35575187	A	G	exonic	SAMHD1	synonymous SNV	SAMHD1:NM_001363729:exon2:c.T229C:p.L77L,SAMHD1:NM_001363733:exon2:c.T229C:p.L77L,SAMHD1:NM_015474:exon2:c.T229C:p.L77L	.	.	1	3193	0	760	0	495	0.4	15
20	35575190	C	A	exonic	SAMHD1	nonsynonymous SNV	SAMHD1:NM_001363729:exon2:c.G226T:p.A76S,SAMHD1:NM_001363733:exon2:c.G226T:p.A76S,SAMHD1:NM_015474:exon2:c.G226T:p.A76S	0.02	5.315e-05	1	3193	0	760	0	495	0.44	18
20	35579852	C	A	exonic	SAMHD1	synonymous SNV	SAMHD1:NM_001363729:exon1:c.G195T:p.L65L,SAMHD1:NM_001363733:exon1:c.G195T:p.L65L,SAMHD1:NM_015474:exon1:c.G195T:p.L65L	.	0.0002	1	3193	0	760	0	495	0.53	57.5
20	35579979	G	C	exonic	SAMHD1	stopgain	SAMHD1:NM_001363729:exon1:c.C68G:p.S23X,SAMHD1:NM_001363733:exon1:c.C68G:p.S23X,SAMHD1:NM_015474:exon1:c.C68G:p.S23X	.	7.922e-05	1	3193	0	760	0	495	0.36	64
20	35580029	G	A	exonic	SAMHD1	synonymous SNV	SAMHD1:NM_001363729:exon1:c.C18T:p.S6S,SAMHD1:NM_001363733:exon1:c.C18T:p.S6S,SAMHD1:NM_015474:exon1:c.C18T:p.S6S	.	0.0007	0	3193	1	760	0	495	0.52	32
22	43520091	C	A	exonic	BIK	synonymous SNV	BIK:NM_001197:exon2:c.C63A:p.L21L	.	.	1	3193	0	760	0	495	0.44	100
22	43520091	C	T	exonic	BIK	synonymous SNV	BIK:NM_001197:exon2:c.C63T:p.L21L	.	0.0007	1	3193	0	760	4	495	0.48	97.67
22	43520129	A	G	exonic	BIK	nonsynonymous SNV	BIK:NM_001197:exon2:c.A101G:p.D34G	0.042	0.0004	1	3193	0	760	0	495	0.42	79
22	43520152	A	C	exonic	BIK	nonsynonymous SNV	BIK:NM_001197:exon2:c.A124C:p.M42L	0.009	0.0003	0	3193	2	760	0	495	0.45	100
22	43520153	T	C	exonic	BIK	nonsynonymous SNV	BIK:NM_001197:exon2:c.T125C:p.M42T	0.032	6.533e-05	1	3193	0	760	0	495	0.5	55.33
22	43520161	T	G	exonic	BIK	nonsynonymous SNV	BIK:NM_001197:exon2:c.T133G:p.F45V	0.014	.	0	3193	1	760	0	495	0.49	100
22	43523734	G	A	exonic	BIK	nonsynonymous SNV	BIK:NM_001197:exon3:c.G193A:p.G65R	0.19	0.0002	0	3193	2	760	0	495	0.57	49
22	43523765	C	T	exonic	BIK	nonsynonymous SNV	BIK:NM_001197:exon3:c.C224T:p.P75L	0.037	0.0008	3	3193	0	760	0	495	0.43	59.25
22	43523767	C	T	exonic	BIK	nonsynonymous SNV	BIK:NM_001197:exon3:c.C226T:p.R76C	0.098	0.0007	0	3193	1	760	0	495	0.61	41
22	43523768	G	A	exonic	BIK	nonsynonymous SNV	BIK:NM_001197:exon3:c.G227A:p.R76H	0.038	0.0003	1	3193	0	760	0	495	0.38	16
22	43523800	A	G	exonic	BIK	nonsynonymous SNV	BIK:NM_001197:exon3:c.A259G:p.S87G	0.141	0.0001	5	3193	0	760	0	495	0.55	49.67
22	43524531	C	G	exonic	BIK	nonsynonymous SNV	BIK:NM_001197:exon4:c.C290G:p.T97S	0.009	6.154e-05	2	3193	0	760	0	495	0.47	63
22	43524547	TGTTC	T	exonic	BIK	frameshift deletion	BIK:NM_001197:exon4:c.307_310del:p.V103Lfs*15	.	.	1	3193	0	760	0	495	0.47	64
22	43524582	T	C	exonic	BIK	nonsynonymous SNV	BIK:NM_001197:exon4:c.T341C:p.L114P	0.195	0.0002	3	3193	0	760	0	495	0.43	63.5
22	43524613	C	G	exonic	BIK	synonymous SNV	BIK:NM_001197:exon4:c.C372G:p.S124S	.	0.0002	3	3193	0	760	0	495	0.43	49.67
22	43524615	C	T	exonic	BIK	nonsynonymous SNV	BIK:NM_001197:exon4:c.C374T:p.P125L	0.004	0.0002	3	3193	0	760	0	495	0.52	61
22	43525234	GTGCTGCTGGCGCTGCTGCTGCTGCTGGCGC	G	exonic	BIK	nonframeshift deletion	BIK:NM_001197:exon5:c.407_436del:p.A139_L148del	.	0.0018	3	3193	0	760	0	495	0.48	35.33
22	43525242	G	A	exonic	BIK	synonymous SNV	BIK:NM_001197:exon5:c.G414A:p.L138L	.	6.629e-05	0	3193	0	760	2	495	0.54	14.25
22	43525243	GCGCTGCTGCTGCTGCTGGCGCTGCTGCTGC	G	exonic	BIK	nonframeshift deletion	BIK:NM_001197:exon5:c.416_445del:p.L142_L151del	.	0.0007	6	3193	1	760	1	495	0.49	17.27
22	43525244	CGCTGCTGCTGCTGCTGGCGCT	C	exonic	BIK	nonframeshift deletion	BIK:NM_001197:exon5:c.417_437del:p.L142_L148del	.	0.001	0	3193	0	760	2	495	0.42	13.25
22	43525250	TGCTGCTGCTGGC	T	exonic	BIK	nonframeshift deletion	BIK:NM_001197:exon5:c.423_434del:p.A145_L148del	.	0.0003	1	3193	1	760	0	495	0.41	10.33
22	43525261	GCGCTGCTGCTGC	G	exonic	BIK	nonframeshift deletion	BIK:NM_001197:exon5:c.434_445del:p.L148_L151del	.	0.0022	0	3193	3	760	0	495	0.58	13.22
22	43525271	T	TGCC	exonic	BIK	nonframeshift insertion	BIK:NM_001197:exon5:c.443_444insGCC:p.P149_L150insP	.	0.0001	1	3193	0	760	0	495	0.58	12
22	43525275	G	A	exonic	BIK	synonymous SNV	BIK:NM_001197:exon5:c.G447A:p.P149P	.	6.48e-05	1	3193	0	760	0	495	0.57	32.33
22	43525278	G	C	exonic	BIK	synonymous SNV	BIK:NM_001197:exon5:c.G450C:p.L150L	.	6.986e-05	0	3193	1	760	0	495	0.5	12

## Sheet: sTable 3
sTable 3. Gene-based association tests for prostate cancer aggressiveness
		NFE				ASJ				AFR
		Carriers, No. (%)				Carriers, No. (%)				Carriers, No. (%)
Gene		Agg N=1,062	Non-agg N=2,091	OR (95% CI)	p*	Agg N=142	Non-agg N=357	OR (95% CI)	p*	Agg N=103	Non-agg N=502	OR (95% CI)	p*
AOX1	Synonymous	19 (1.79)	29 (1.39)	1.30 (0.69-2.23)	0.48	2 (1.41)	5 (1.4)	0.90 (0.17-4.91)	0.91	0 (0.0)	11 (2.19)	0 (0-inf)	1
	PTVs	6 (0.56)	8 (0.38)	1.50 (0.52-4.38)	0.46	0 (0.0)	0 (0.0)	NA	NA	1 (0.97)	0 (0.0)	0 (0-inf)	1
	Missense	30 (2.82)	44 (2.1)	1.29 (0.80-2.07)	0.29	5 (3.52)	9 (2.52)	1.33 (0.42-4.19)	0.62	5 (4.85)	18 (3.59)	1.46 (0.52-4.10)	0.47
	All nonsynonymous*	36 (3.39)	51 (2.44)	1.35 (0.87-2.09)	0.18	5 (3.52)	9 (2.52)	1.33 (0.42-4.19)	0.62	6 (5.83)	18 (3.59)	1.78 (0.68-4.68)	0.24
FAM111A	Synonymous	3 (0.28)	13 (0.62)	0.38 (0.11-1.35)	0.14	2 (1.41)	5 (1.4)	1.02 (0.19-5.63)	0.98	2 (1.94)	18 (3.59)	0.60 (0.13-2.65)	0.5
	PTVs	0 (0.0)	3 (0.14)	0 (0-inf)	1	0 (0.0)	0 (0.0)	NA	NA	0 (0.0)	0 (0.0)	NA	NA
	Missense	11 (1.04)	28 (1.34)	0.75 (0.37-1.51)	0.41	1 (0.7)	6 (1.68)	0.47 (0.05-4.06)	0.49	2 (1.94)	5 (1.0)	2.19 (0.41-1.17)	0.36
	All nonsynonymous*	11 (1.04)	31 (1.48)	0.67 (0.34-1.35)	0.27	1 (0.7)	6 (1.68)	0.47 (0.05-4.06)	0.49	2 (1.94)	5 (1.0)	2.19 (0.41-1.17)	0.36
SAMHD1	Synonymous	2 (0.19)	11 (0.53)	0.33 (0.07-1.52)	0.15	0 (0.0)	0 (0.0)	NA	NA	2 (1.94)	7 (1.39)	1.63 (0.33-8.16)	0.55
	PTVs	1 (0.09)	1 (0.05)	2.21 (0.13-3.66)	0.65	0 (0.0)	0 (0.0)	NA	NA	0 (0.0)	0 (0.0)	NA	NA
	Missense	10 (0.94)	24 (1.15)	0.84 (0.40-1.78)	0.65	0 (0.0)	1 (0.28)	0 (0-inf)	1	1 (0.97)	5 (1.0)	0.76 (0.08-6.74)	0.8
	All nonsynonymous*	11 (1.04)	25 (1.2)	0.89 (0.44-1.83)	0.76	0 (0.0)	1 (0.28)	0 (0-inf)	1	1 (0.97)	5 (1.0)	0.76 (0.08-6.74)	0.8
BIK	Synonymous	2 (0.19)	4 (0.19)	0.94 (0.17-5.14)	1	0 (0.0)	5 (1.4)	0 (0-inf)	1	0 (0.0)	1 (0.2)	0 (0-inf)	1
	PTVs	0 (0.0)	1 (0.05)	1.03 (0-inf)	1	0 (0.0)	0 (0.0)	NA	NA	0 (0.0)	1 (0.2)	0 (0-inf)	1
	Missense	4 (0.38)	15 (0.72)	0.53 (0.18-1.61)	0.27	0 (0.0)	0 (0.0)	NA	NA	1 (0.97)	4 (0.8)	1.16 (0.13-1.07)	0.89
	All nonsynonymous*	9 (0.85)	21 (1.0)	0.85 (0.39-1.87)	0.69	1 (0.7)	2 (0.56)	1.11 (0.09-13.41)	0.94	1 (0.97)	10 (1.99)	0.50 (0.06-3.96)	0.51
*Firth logistic regression adjusted with top10 PCs
